# Supplementary material for: Suppressing MTERF3 inhibits proliferation of human hepatocellular carcinoma via ROS-mediated p38 MAPK activation
Source: Commun Biol. 2024 Jan 5;7:18. doi: 10.1038/s42003-023-05664-7 (PMC10767110; doi:10.1038/s42003-023-05664-7)
Supplement: Supplementary file 4 — Supplementary Data [file 42003_2023_5664_MOESM4_ESM.xlsx]

## Sheet: qRT-PCR
The source data of qRT-PCR.
Figure 1c and 1d-HCC Tissue qRT-PCR
						mean	SD	P value								mean	SD	P value
	N1	0.61645	0.61645	0.697151	0.536158	0.616552	0.0657252				N2	0.162508	0.175132	0.106577	0.114856	0.139768	0.0341076
	T1	1.22021	1.22021	1.36637	1.28114	1.27198	0.0691713	9.2481e-06			T2	0.681261	0.579559	0.708002	0.602308	0.642783	0.0615617	7.33305e-06
	T-N	0.603756	0.603756	0.669217	0.744978	0.655427	0.0672043				T-N	0.518753	0.404428	0.601425	0.487453	0.503015	0.0814328
	N3	1.14297	1.12399	1.12769	1.10897	1.1259	0.0139625				N4	2.5332	2.33319	2.7983	2.57736	2.56051	0.19083
	T3	3.38166	3.15486	2.96058	2.76202	3.06478	0.265234	6.47966e-06			T4	1.50387	1.42693	1.55749	1.4778	1.49152	0.0543568	3.77856e-05
	T-N	2.23869	2.03087	1.83289	1.65305	1.93887	0.252507				T-N	-1.02933	-0.906257	-1.24081	-0.906257	-1.02066	0.157817
	N5	1.49565	1.48916	1.43883	1.43259	1.46406	0.0329372				N6	1.39042	1.60394	1.2734	1.46894	1.43417	0.138795
	T5	0.995936	1.06907	1.30174	1.39733	1.19102	0.189521	0.0296149			T6	1.58946	1.51071	1.70647	1.62192	1.60714	0.0810281	0.0748559
	T-N	-0.499713	-0.420086	-0.13709	-0.0352531	-0.273035	0.222132				T-N	0.199034	-0.0932318	0.433072	-0.0932318	0.111411	0.254886
	N7	1.7077	1.4704	1.77793	1.53087	1.62172	0.144848				N8	2.04923	1.97572	1.82242	1.75705	1.9011	0.134727
	T7	2.36657	2.21285	2.06775	1.93344	2.14515	0.186564	0.00441262			T8	2.43181	2.34675	2.07548	2.00288	2.21423	0.207222	0.0444575
	T-N	0.658872	0.742444	0.289828	0.402569	0.523428	0.212516				T-N	0.382581	0.371021	0.253064	0.371021	0.344422	0.0611486
	N9	0.582362	0.540543	0.613475	0.569422	0.576451	0.0302461				N10	0.667274	0.783508	0.741321	0.870453	0.765639	0.0847982
	T9	1.78706	1.81742	1.79102	1.82144	1.80424	0.0176961	5.68286e-10			T10	1.61811	1.45876	1.51956	1.36992	1.49159	0.104358	3.73358e-05
	T-N	1.2047	1.27688	1.17755	1.25202	1.22779	0.0449229				T-N	0.950837	0.675255	0.778241	0.675255	0.769897	0.130029
	N11	0.606977	0.425105	0.476705	0.333867	0.460663	0.114027				N12	1.8582	1.88975	1.9803	2.01393	1.93554	0.0735442
	T11	0.709919	0.609621	0.711457	0.610942	0.660485	0.0579757	0.0204758			T12	1.84355	1.88613	1.93461	1.97929	1.9109	0.0588441	0.619464
	T-N	0.102942	0.184516	0.234752	0.277074	0.199821	0.074851				T-N	-0.0146427	-0.00362169	-0.0456898	-0.00362169	-0.016894	0.0198878
	N13	0.884557	0.847333	0.850392	0.814605	0.849222	0.0285881				N14	0.328523	0.260992	0.307139	0.244003	0.285164	0.0393336
	T13	0.666112	0.623284	0.737888	0.690444	0.679432	0.0478485	0.000890083			T14	1.9358	1.93135	1.75797	1.75392	1.84476	0.102582	1.26402e-07
	T-N	-0.218445	-0.224049	-0.112504	-0.124161	-0.16979	0.059652				T-N	1.60727	1.67035	1.45083	1.67035	1.5997	0.103608
	N15	0.986552	0.886663	0.998086	0.89703	0.942083	0.0583524				N16	1.00673	0.862128	0.998976	0.855484	0.930831	0.0832713
	T15	2.96682	2.78006	2.88635	2.70465	2.83447	0.115503	1.05882e-07			T16	6.48273	6.22121	6.05113	5.80702	6.14052	0.284508	3.53498e-08
	T-N	1.98027	1.8934	1.88826	1.80762	1.89239	0.0705394				T-N	5.476	5.35908	5.05215	5.35908	5.31158	0.181519
	N17	1.80107	1.8912	2.02397	2.12525	1.96037	0.143055				N18	1.24922	1.14392	1.02193	0.93579	1.08772	0.13742
	T17	1.15588	1.38844	1.04448	1.25463	1.21086	0.146234	0.000330046			T18	2.2438	2.31838	2.10893	2.17903	2.21253	0.0895102	9.33071e-06
	T-N	-0.645193	-0.502759	-0.979491	-0.870623	-0.749516	0.215505				T-N	0.994574	1.17445	1.087	1.17445	1.10762	0.0859027
	N20	2.56289	1.97728	2.61447	2.01708	2.29293	0.342536				N21	2.36392	2.19709	2.63026	2.44464	2.40897	0.179969
	T20	2.25188	2.36439	2.21229	2.32282	2.28785	0.0685189	0.977727			T21	15.0897	14.5437	17.3067	16.6805	15.9052	1.30182	8.66413e-07
	T-N	-0.311004	0.387111	-0.402181	0.305742	-0.00508301	0.408943				T-N	12.7258	12.3466	14.6765	12.3466	13.0239	1.11615
	N22	2.7997	2.77661	1.59039	1.57727	2.18599	0.695403				N23	1.72033	1.75749	1.46279	1.49438	1.60875	0.151612
	T22	3.16751	2.94927	2.94178	2.73909	2.94941	0.174987	0.0772904			T23	2.01603	1.44976	1.79272	1.28917	1.63692	0.328611	0.0772904
	T-N	0.367814	0.172658	1.35139	1.16182	0.76342	0.580211				T-N	0.295697	-0.307732	0.329934	-0.205209	0.0281723	0.331626
	N25	0.748939	0.976174	1.02119	1.33102	1.01933	0.239535				N26	0.773373	0.524082	1.19541	0.810075	0.825734	0.277271
	T25	0.441472	0.398646	0.424976	0.38375	0.412211	0.025905	0.00235736			T26	1.05481	0.999459	0.903027	0.855643	0.953234	0.0903671	0.00235736
	T-N	-0.307467	-0.577528	-0.596211	-0.947274	-0.60712	0.262356				T-N	0.281434	0.475377	-0.292378	0.0455681	0.1275	0.330517
	N27	0.257074	0.412535	0.223043	0.357925	0.312644	0.0878349				N28	1.26588	1.21346	1.26272	1.21044	1.23812	0.0302796
	T27	1.77957	1.67649	1.44256	1.359	1.5644	0.196551	2.43533e-05			T28	0.583483	0.573025	0.582067	0.571635	0.577552	0.00608474	2.43533e-05
	T-N	1.5225	1.26395	1.21952	1.00107	1.25176	0.213956				T-N	-0.682396	-0.640434	-0.680657	-0.638801	-0.660572	0.024216
	N29	4.61708	4.43419	3.27598	3.14622	3.86837	0.764451				N30	2.36569	2.1502	1.42816	1.29808	1.81053	0.526746
	T29	4.90456	4.7681	4.2117	4.09452	4.49472	0.401234	0.196981			T30	0.598659	0.579668	0.566735	0.548756	0.573454	0.021048	0.196981
	T-N	0.28748	0.333904	0.93572	0.948301	0.626351	0.36502				T-N	-1.76703	-1.57053	-0.86143	-0.74932	-1.23708	0.50697
	31N	1.09622	1.07351	0.987507	0.967054	1.03107	0.0633544				N32	1.17106	1.2321	1.17208	1.23318	1.2021	0.0352661
	31T	1.49565	1.52549	1.3637	1.39091	1.44394	0.0786893	0.000180574			T32	0.994549	1.0219	0.935968	0.961704	0.978529	0.0375583	0.000180574
	T-N	0.399437	0.45198	0.376194	0.423853	0.412866	0.032536				T-N	-0.176508	-0.210208	-0.236111	-0.271475	-0.223576	0.0401896
	N33	1.20939	1.15182	1.2255	1.16716	1.18847	0.0346685				N34	1.78696	1.74929	1.80575	1.76769	1.77743	0.0243546
	T33	3.27542	3.09495	2.89588	2.73633	3.00065	0.234686	4.96612e-06			T34	3.48103	3.5011	3.42543	3.44518	3.46318	0.0341866	4.96612e-06
	T-N	2.06603	1.94313	1.67039	1.56917	1.81218	0.231482				T-N	1.69407	1.75181	1.61967	1.67748	1.68576	0.0543666
	N35	1.54721	1.59038	1.49915	1.54099	1.54443	0.0373329				N36	0.76877	0.744294	0.883564	0.855434	0.813015	0.0669743
	T35	0.923868	0.986718	0.880296	0.940181	0.932766	0.0439624	7.15913e-07			T36	1.54356	1.49012	1.69021	1.63169	1.5889	0.0892682	7.15913e-07
	T-N	-0.623342	-0.603666	-0.618858	-0.600805	-0.611668	0.0111061				T-N	0.774792	0.745828	0.806642	0.776256	0.77588	0.0248379
	N37	0.851837	0.803427	0.870759	0.821274	0.836824	0.0301889				N38	0.827428	0.775984	0.805216	0.755154	0.790946	0.0318304
	T37	1.30187	1.26798	1.27101	1.23793	1.2697	0.0261313	6.28257e-07			T38	1.04358	0.967396	1.03209	0.95675	0.999954	0.0442063	6.28257e-07
	T-N	0.450029	0.464555	0.400253	0.416658	0.432874	0.0295809				T-N	0.21615	0.191412	0.226877	0.201596	0.209009	0.015651
	N39	0.937002	0.903987	0.925181	0.892583	0.914688	0.020093				N40	1.84191	1.72438	2.11416	1.97926	1.91493	0.168793
	T39	2.08656	2.19724	2.05706	2.16618	2.12676	0.0658194	3.48873e-08			T40	0.64714	0.609251	0.578163	0.544312	0.594716	0.0438713	3.48873e-08
	T-N	1.14956	1.29326	1.13188	1.2736	1.21207	0.0830984				T-N	-1.19477	-1.11513	-1.536	-1.43495	-1.32021	0.197925
	N41	0.61645	0.61645	0.697151	0.536158	0.616552	0.0657252				N42	0.162508	0.175132	0.106577	0.114856	0.139768	0.0341076
	T41	1.22021	1.22021	1.36637	1.28114	1.27198	0.0691713	9.2481e-06			T42	0.681261	0.579559	0.708002	0.602308	0.642783	0.0615617	7.33305e-06
	T-N	0.603756	0.603756	0.669217	0.744978	0.655427	0.0672043				T-N	0.518753	0.404428	0.601425	0.404428	0.482258	0.0959997
	N43	0.19896	0.229017	0.204524	0.235421	0.21698	0.0179337				N44	0.249718	0.184913	0.150497	0.111441	0.174142	0.0586467
	T43	0.358597	0.383462	0.311662	0.333273	0.346749	0.0310964	0.000355161			T44	0.577602	0.281944	0.805806	0.393338	0.514673	0.229204	0.0281063
	T-N	0.159637	0.154446	0.107138	0.0978516	0.129768	0.0317907				T-N	0.327884	0.0970312	0.65531	0.0970312	0.294314	0.264125
	N45	0.08269	0.0477368	0.08269	0.0477368	0.0652134	0.0201802				N46	0.405036	0.401862	0.666385	0.661163	0.533611	0.150319
	T45	0.462358	0.524948	0.862123	0.978831	0.707065	0.252288	0.00228338			T46	1.71904	1.52734	2.19703	1.95203	1.84886	0.289878	0.000195764
	T-N	0.379668	0.477212	0.779433	0.931094	0.641851	0.257188				T-N	1.31401	1.12548	1.53064	1.12548	1.2739	0.192856
	N47	0.49492	0.457403	0.490209	0.453049	0.473895	0.0217159				N48	0.177035	0.181364	0.264494	0.270961	0.223464	0.0512102
	T47	0.708266	0.724711	0.703957	0.720303	0.714309	0.00979493	9.60804e-07			T48	0.468366	0.365975	0.324063	0.253219	0.352906	0.0899467	0.0464514
	T-N	0.213345	0.267308	0.213749	0.267254	0.240414	0.031024				T-N	0.291331	0.184611	0.0595694	-0.0177425	0.129442	0.136378
	N49	0.475002	0.249512	0.457721	0.240434	0.355667	0.128067				N50	0.127386	0.144761	0.143721	0.163323	0.144798	0.0146915
	T49	0.961633	0.816178	0.518655	0.440204	0.684167	0.24585	0.0555148			T50	0.34107	0.318423	0.224642	0.209726	0.273465	0.0659241	0.00886305
	T-N	0.48663	0.566666	0.0609342	0.19977	0.3285	0.237971				T-N	0.213684	0.173663	0.0809217	0.0464032	0.128668	0.0781012
	N24	0.36046	0.314433	0.50092	0.436958	0.403193	0.0824518				N19	1.26475	1.32308	0.960713	1.00502	1.13839	0.182058
	T24	0.268207	0.322418	0.330148	0.396878	0.329413	0.0527483	0.182395			T19	0.611805	0.837559	0.67785	0.927974	0.763797	0.14478	0.0181185
	T-N	-0.0922531	0.00798434	-0.170772	-0.0400796	-0.0737801	0.0765284				T-N	-0.652948	-0.485519	-0.282862	-0.0770424	-0.374593	0.249491
Figure 2b-HCC Cells qRT-PCR
						mean	SD	P value
	LO2	1.09051	1.09051	0.917004	0.917004	1.00376	0.100172
	LM3	3.08442	3.32879	3.64268	3.93128	3.49679	0.368934	1.25194e-05
	Huh7	1.46917	1.51047	1.35191	1.38992	1.43037	0.0723739	0.000456346
	HepG2	2.79917	3.04196	2.72263	2.95878	2.88063	0.145755	7.13144e-07
	HCC-97H	5.40764	4.80654	4.06992	3.61752	4.47541	0.791436	0.000127095
	HCC-97L	4.87364	4.64282	4.54727	4.3319	4.59891	0.224623	1.06143e-07
Figure 4f	HCC-97H
		BCL-2				mean	SD	P value				BCL-XL				mean	SD	P value
	siNC	1.02811	1.05702	0.946058	0.972655	1.00096	0.0506467				siNC	0.97942	1.00696	0.993092	1.02101	1.00012	0.0178985
	siMTERF3	0.486327	0.450625	0.225313	0.208772	0.342759	0.146052	0.000143628			siMTERF3	0.368567	0.34151	0.329877	0.30566	0.336404	0.0261301	1.2343e-08
		BID				mean	SD	P value
	siNC	0.976032	0.91067	1.09809	1.02456	1.00234	0.0790732
	siMTERF3	1.27015	1.15269	1.16878	1.06069	1.16308	0.0858076	0.0330696
	LM3
		BCL-2				mean	SD	P value				BCL-XL				mean	SD	P value
	siNC	1.03526	0.779165	1.28343	0.965936	1.01595	0.208555				siNC	1.26138	0.949342	1.05336	0.792784	1.01422	0.196521
	siMTERF3	0.493116	0.447513	0.234881	0.213159	0.347167	0.143686	0.00186276			siMTERF3	0.617709	0.560583	0.564482	0.512278	0.563763	0.0430948	0.00420196
		BID				mean	SD	P value
	siNC	1.17691	0.885768	1.12896	0.849685	1.01033	0.166478
	siMTERF3	1.52098	1.38032	1.52098	1.38032	1.45065	0.0812109	0.00314483
Figure 6a	LM3
	LM3
		ND1				mean	SD	P value				ND6				mean	SD	P value
	siNC	1.04608	0.955945	1.04608	0.955945	1.00102	0.0520421				siNC	1.06807	0.976032	1.02456	0.936272	1.00123	0.0573457
	siMTERF3	1.30586	1.14472	1.39959	1.22688	1.26926	0.108979	0.00436459			siMTERF3	1.28788	1.12896	1.45902	1.27899	1.28871	0.134931	0.00778703
		ATP6				mean	SD	P value				RNR1				mean	SD	P value
	siNC	1.07549	0.982821	1.01748	0.929805	1.0014	0.0611544				siNC	1.02811	0.939523	1.06437	0.972655	1.00117	0.0557785
	siMTERF3	0.982821	0.861546	0.832199	0.72951	0.851519	0.104243	0.0477865			siMTERF3	0.757858	0.664343	0.687771	0.602904	0.678219	0.0640275	0.000268938
		COX I				mean	SD	P value				CytB				mean	SD	P value
	siNC	0.965936	0.882703	1.13288	1.03526	1.0042	0.106066				siNC	1.05702	0.965936	1.03526	0.946058	1.00107	0.0534173
	siMTERF3	1.10191	0.965936	1.22264	1.07177	1.09056	0.105606	0.292366			siMTERF3	1.08673	0.952638	1.27456	1.11729	1.10781	0.132184	0.184956
	HCC-97H
		ND1				mean	SD	P value				ND6				mean	SD	P value
	siNC	1.30134	0.858565	1.16473	0.768438	1.02327	0.251265				siNC	1.21841	0.803851	1.24401	0.820742	1.02175	0.242184
	siMTERF3	2.32947	2.18859	1.93187	1.81504	2.06624	0.234815	0.000911117			siMTERF3	2.47084	2.32141	2.41999	2.27363	2.37147	0.0900111	4.5091e-05
		ATP6				mean	SD	P value				RNR1				mean	SD	P value
	siNC	1.25701	0.82932	1.20581	0.795536	1.02192	0.243193				siNC	1.23971	0.817902	1.22264	0.806642	1.02172	0.241997
	siMTERF3	2.28153	2.14355	2.12874	2	2.13845	0.115123	0.000165851			siMTERF3	3.78423	3.55537	3.63008	3.41054	3.59505	0.155601	1.96179e-06
		COX I				mean	SD	P value				CytB				mean	SD	P value
	siNC	1.07549	0.709562	1.40932	0.929805	1.03105	0.293638				siNC	1.14472	0.755236	1.32409	0.873573	1.02441	0.257869
	siMTERF3	2.37019	2.22684	2.12138	1.99308	2.17787	0.159919	0.000472514			siMTERF3	2.59368	2.43682	2.37019	2.22684	2.40688	0.152261	9.11284e-05
Figure 6b
	LM3					mean	SD	P value			HCC-97H					mean	SD	P value
	siNC	1.03168	1.11342	0.898132	0.96929	1.00313	0.0915591				siNC	0.976032	0.99654	1.00347	1.02456	1.00015	0.0200121
	siMTERF3	0.49827	0.505226	0.481297	0.488016	0.493202	0.0106282	3.24437e-05			siMTERF3	0.596668	0.600818	0.600818	0.604997	0.600825	0.00340038	1.80131e-08
Supplementary Figure 3b
						mean	SD	P Value
	Flag	0.873534	1.16706	0.980903		1.00717	0.148517
	Flag-MTERF3	2.95802	3.93855	3.17846		3.35834	0.514424	0.00160371
Supplementary Figure 8a
	HCC-97H
		ND1				mean	SD	P value				ND6				mean	SD	P value
	siNC	0.942625	1.01656	1.04359		1.00092	0.0522658				siNC	0.922054	1.02066	1.06258		1.00177	0.0721451
	siMTERF3-1	1.42115	1.22997	1.37421		1.34178	0.0996314	0.00630849			siMTERF3-1	2.15185	1.88538	1.97727		2.00483	0.135355	0.000346295
		ATP6				mean	SD	P value				RNR1				mean	SD	P value
	siNC	0.909183	1.03521	1.06248		1.00229	0.0817785				siNC	1.04025	1.00706	0.954575		1.00063	0.0431958
	siMTERF3-1	1.41095	1.33142	1.30753		1.34997	0.0541469	0.0035676			siMTERF3-1	2.46918	1.69646	2.09299		2.08621	0.386403	0.00842441
		COX I				mean	SD	P value				CytB				mean	SD	P value
	siNC	0.948506	1.05905	0.995501		1.00102	0.0554805				siNC	0.976885	1.07218	0.954751		1.00127	0.0623961
	siMTERF3-1	1.50183	1.29296	1.47488		1.42322	0.113611	0.00443955			siMTERF3-1	1.33973	1.57612	1.30234		1.40606	0.148457	0.0121209
Supplementary Figure 8b
	Huh7
		ND1				mean	SD	P value				ND6				mean	SD	P value
	Flag	1.05427	0.891049	1.06451		1.00327	0.0973241				Flag	1.07757	0.855225	1.08511		1.00597	0.130602
	Flag-MTERF3	0.856702	0.889459	0.849409		0.86519	0.0213316	0.0743196			Flag-MTERF3	0.80891	0.694152	0.767583		0.756882	0.0581227	0.0392392
		ATP6				mean	SD	P value				RNR1				mean	SD	P value
	Flag	1.09499	0.91269	1.00061		1.00276	0.0911695				Flag	1.13701	0.957182	0.918842		1.00434	0.11648
	Flag-MTERF3	0.778863	0.638736	0.828509		0.748702	0.0984158	0.0304964			Flag-MTERF3	0.765806	0.547156	0.632808		0.64859	0.110176	0.0184092
		COX I				mean	SD	P value				CytB				mean	SD	P value
	Flag	1.13149	0.958094	0.922449		1.00401	0.111827				Flag	1.09733	0.99064	0.919912		1.00263	0.0893156
	Flag-MTERF3	0.811095	0.663293	0.779704		0.751364	0.0778702	0.0325494			Flag-MTERF3	0.938141	0.710949	0.84956		0.832883	0.11451	0.112916
Supplementary Figure 8c
	HCC-97H					mean	SD	P value
	siNC	1.08151	1.0749	0.930317	0.924633	1.00284	0.0870974
	siMTERF3-1	0.870044	0.887882	0.694028	0.708258	0.790053	0.103086	0.0197276

## Sheet: Cell Count
The source data of cell count.
Figure 2d
	HCC-97H	siNC					mean	SD
		D0	1.25	1	1.25	1.375	1.21875	0.157288
		D1	2.1	2.1	2.2	2.1	2.125	0.0433013
		D2	4.75	4.5	4.75	5	4.75	0.176777
		D3	6	6.375	6.375	6.5	6.3125	0.216506
		D4	9	8.625	8.875	8.75	8.8125	0.161374
		siMTERF3					mean	SD	P value
		D0	1.25	1	1.25	1.375	1.21875	0.136216
		D1	1.85	1.8	2	1.9	1.8875	0.073951	0.00299993
		D2	3.125	3.5	3.625	3.125	3.34375	0.22317	0.000139955
		D3	2.25	2.5	2.375	2.75	2.46875	0.184877	2.52135e-07
		D4	1.5	1.5	1.25	1.375	1.40625	0.119678	4.19061e-10
Figure 2e
	LM3	siNC					mean	SD
		D0	1.75	1.5	1.625	2	1.71875	0.213478
		D1	3.8	3.9	4	4.1	3.95	0.129099
		D2	5	4.75	4.5	5.25	4.875	0.322749
		D3	6.5	6	5.5	6.25	6.0625	0.426956
		D4	14.5	15	14	15.25	14.6875	0.554339
		siMTERF3					mean	SD	P value
		D0	1.75	1.5	1.625	2	1.71875	0.213478
		D1	3.5	3.2	3	3.4	3.275	0.221736	0.00189864
		D2	3.5	3	3.75	4	3.5625	0.426956	0.00269849
		D3	5	4.75	4	4.25	4.5	0.456435	0.00245234
		D4	7.5	9	8.5	8.5	8.375	0.629153	5.4103e-06
Figure 2h
	HCC-97H					mean	SD	P value VS siNC	P value VS siMTERF3
	siNC	13.5	14.75	12.5		13.5833	0.920447
	siMTERF3-2	6.75	7	5.5		6.41667	0.656167	0.00085615
	siNC+Flag	6.75	7.25	6.25		6.75	0.408248	0.000658786	0.574819
	siMTERF3-2+Flag-METRF3	9.5	10.25	9.25		9.66667	0.424918	0.00545712	0.00418179
Figure 5d
	HCC-97H					mean	SD	P value VS siNC	P value VS siMTERF3
	siNC	14.5	14.8	16.1	14.8	15.05	0.714143
	siM	4	4.3	4.6	4.1	4.25	0.264575	1.27172e-07
	siP38	9.8	9.6	9.2	9	9.4	0.365148	7.9832e-06
	siM+siP38	8.2	7.8	8.8	9	8.45	0.550757	6.38506e-06	9.21034e-06
	LM3					mean	SD	P value VS siNC	P value VS siMTERF3
	siNC	12.4	14.4	11.2		12.6667	1.61658
	siMTERF3	8	8.8	7.6		8.13333	0.61101	0.0104697
	sip38	16	14.4	13.2		14.5333	1.40475	0.20564
	siMTERF3+sip38	12	12.8	11.6		12.1333	0.61101	0.621308	0.00131273
Figure 5e
	HCC-97H					mean	SD	P value VS siNC	P value VS siMTERF3
	siNC+DMSO	4.8	5.2	5.1	4.8	4.975	0.206155
	siM+DMSO	1.6	1.6	1.8	1.9	1.725	0.15	2.39932e-07
	siNC+SB203580	3.3	2.8	3.2	3.3	3.15	0.238048	2.48202e-05
	siM+SB203580	2.4	2	2.1	2.3	2.2	0.182574	9.69185e-07	0.00695513
	LM3					mean	SD	P value VS siNC	P value VS siMTERF3
	siNC	3.53333	2.94167	3.10833		3.19444	0.305088
	siMTERF3	1.4	1.56667	1.5		1.48889	0.0838872	0.000732728
	sip38	3.3	2.96667	2.9		3.05556	0.214303	0.553924
	siMTERF3+sip38	1.83333	1.76667	2.16667		1.92222	0.214303	0.00410264	0.0310415
Figure 6i
	HCC-97H					mean	SD	P value VS siNC	P value VS siMTERF3
	siNC	5	5.4	6.2	4.4	5.25	0.754983
	siM	2.8	2.6	2.2	1.8	2.35	0.443471	0.000570435
	NC+Trolox	3.8	4.2	4.4	4.5	4.225	0.30957	0.0457609
	siM+Trolox	2.6	3.4	3.5	3	3.125	0.411299	0.0025953	0.0427556
	LM3					mean	SD	P value VS siNC	P value VS siMTERF3
	siNC	13.2	10.8	11.6		11.8667	0.997775
	siMTERF3	6.4	8.8	8		7.73333	0.997775	0.0143468
	NC+trolox	8	7.2	6.8		7.33333	0.498888	0.0045439
	siMTERF3+Trolox	11.6	12.4	10.8		11.6	0.653197	0.767644	0.0101427
Supplementary Figure 2c
	HCC-97H	siNC					mean	SD
		D0	1.4	1.4	1.4	1.4	1.4	0
		D1	4.5	5.75	3.5	3.5	4.3125	1.068
		D2	5	5.5	6.75	6.5	5.9375	0.826009
		D3	10.75	9.5	11.5	11	10.6875	0.850857
		D4	18.5	18	17.5	17.75	17.9375	0.426956
		shMTERF3					mean	SD	P value
		D0	1.4	1.4	1.4	1.4	1.4	0
		D1	3	3.3	3.3	4	3.4	0.424264	0.163367
		D2	3.75	5.3	4	5.25	4.575	0.814964	0.0571842
		D3	7	8.5	8	8	7.875	0.629153	0.0018027
		D4	11	13	12	12	12	0.816497	1.34181e-05
Supplementary Figure 2d
	LM3	siNC					mean	SD
		D0	1.4	1.4	1.4	1.4	1.4	0
		D1	3	4.5	3.5	4.5	3.875	0.75
		D2	8.7	8	7.25	8.25	8.05	0.606905
		D3	17	17.5	17.6	18.3	17.6	0.535413
		D4	29.25	29.5	29.5	30	29.5625	0.314576
		shMTERF3					mean	SD	P value
		D0	1.4	1.4	1.4	1.4	1.4	0
		D1	3	4	4.25	3.7	3.7375	0.54064	0.776159
		D2	6.25	7	7	6.3	6.6375	0.419076	0.00865588
		D3	15	14	14.7	14	14.425	0.5058	0.000134052
		D4	19	20	19.75	20.75	19.875	0.721688	2.96041e-07
Supplementary Figure 2g
	HCC-97H	shNC					mean	SD	P value
		D0	1.25	1	1.25	1.375	1.21875	0.157288
		D1	2.1	2.1	2.2	2.1	2.125	0.0433013
		D2	4.75	4.5	4.75	5	4.75	0.176777
		D3	6	6.375	6.375	6.5	6.3125	0.216506
		D4	9	8.625	8.875	8.75	8.8125	0.161374
		siMTERF3-1					mean	SD	P value
		D0	1.25	1	1.25	1.375	1.21875	0.136216
		D1	2.2	2.05	2.15	2.15	2.1375	0.0544862	0.76626
		D2	4.125	4	3.625	4.25	4	0.233854	0.00441696
		D3	4.75	4.75	5	4.5	4.75	0.176777	4.37741e-05
		D4	7.5	7.25	7.75	7.25	7.4375	0.239357	7.63341e-05
Supplementary Figure 2h
	LM3	shNC					mean	SD
		D0	1	0.9	0.8	1	0.925	0.0957427
		D1	2.8	3.1	3.2	3.3	3.1	0.216025
		D2	4.6	5.2	5	4.8	4.9	0.258199
		D3	8	7.8	8.6	8.2	8.15	0.341565
		D4	10.3	9.8	10	10.2	10.075	0.221736
		siMTERF3-1					mean	SD	P value
		D0	1	0.9	0.8	1	0.925	0.0957427
		D1	2.8	3.2	2.6	3.4	3	0.365148	0.654005
		D2	4.4	4.6	4.4	4.6	4.5	0.11547	0.0300197
		D3	6.2	6	6.2	6.5	6.225	0.206155	7.09347e-05
		D4	7	7.1	7	7.3	7.1	0.141421	4.88208e-07
Supplementary Figure 3c
							mean	SD	P value
		Flag	6.93333	4.83333	6.93333		6.23333	0.989949
		Flag- MTERF3	9.93333	9.33333	7.63333		8.96667	0.974109	0.0496527
Supplementary Figure 5d
		LO2					mean	SD	P value
		siNC	3.36	3.6	3.36		3.44	0.113137
		siMTERF3	2.88	2.64	3.12		2.88	0.195959	0.0248962

## Sheet: Colon numbers
The source data of colony formation.
Figure 2g
	HCC-97H	colony number				mean	SD
		siNC	40	75	64	59.6667	17.8979
		siMTERF3	20	22	16	19.3333	3.05505
		Rel colony number				mean	SD	P value
		siNC	67.0391	125.698	107.263	100	29.9964
		siMTERF3	33.5196	36.8715	26.8156	32.4022	5.1202	0.0183405
	LM3	colony number				mean	SD	P value
		siNC	57	63	73	64.3333	8.0829
		siMTERF3	29	40	41	36.6667	6.65833	0.0102148
		Rel colony number				mean	SD	P value
		siNC	88.601	97.9275	113.472	100	12.5641
		siMTERF3	45.0777	62.1762	63.7306	56.9948	10.3497	0.0102148

## Sheet: Tumor in vivo
The source data of tumor inhibition in vivo.
Figure 2k
	tumor volume	shNC	1	2	3	4	5	mean	SD
		D9	157.115	144	171.5	171.5	108	150.423	26.3355
		D12	256	195	207.58	235.455	199.344	218.676	26.1344
		D15	320	336	364.5	279.738	364.5	332.948	35.3529
		D18	500	384	578.812	500	562.432	505.049	76.5469
		D21	546.364	526.5	700.59	550	665.5	597.791	79.3147
		D24	665.5	771.75	871.627	707.85	864	776.145	91.8709
		shMTERF3	1	2	3	4	5	mean	SD	P value
		D9	100	126	137.312	63.75	75	100.412	31.6482	0.026409
		D12	191.329	171.929	143.748	108	98.315	142.664	39.9821	0.00741845
		D15	295.04	196	256	131.072	224.728	220.568	62.1127	0.00789134
		D18	320	256	364.5	210.938	364.5	303.188	68.0768	0.0022677
		D21	445.5	290.047	500	277.706	451.25	392.901	101.846	0.00751878
		D24	541.5	307.062	578.812	364.5	500	458.375	117.106	0.00140164
Figure 2l
	tumor weight	shNC (g)	L1	R1	L1R1	R2	L2	mean	SD	P value
			0.573	0.55	0.54	0.473	0.308	0.4888	0.107697
		shMTERF3 (g)	L1	R1	L1R1	R2	L2
			0.416	0.388	0.382	0.189	0.109	0.2968	0.138451	0.0400864

## Sheet: Cell Cycle
The source data of cell cycle analysis.
Figure 3b
	HCC-97H	siNC				mean	SD
		Sub-G1	0.48	0.69	0.57	0.58	0.105357
		G1	67.43	66.49	66.06	66.66	0.700643
		S	9.28	9.82	9.85	9.65	0.32078
		G2/M	22.75	22.95	23.5	23.0667	0.388373
		siMTERF3				mean	SD	P value
		Sub-G1	3.95	4.27	4.17	4.13	0.163707	5.98931e-06
		G1	53.9	51.48	51.17	52.1833	1.49474	0.000109538
		S	11.05	11.46	10.43	10.98	0.518556	0.01947
		G2/M	30.9	32.46	34	32.4533	1.55001	0.000525565
	LM3	siNC				mean	SD
		Sub-G1	0.43	0.66	0.16	0.416667	0.250267
		G1	69.26	70.5	68.87	69.5433	0.851136
		S	10.89	9.59	10.05	10.1767	0.659191
		G2	19.42	19.13	20.83	19.7933	0.909414
		siMTERF3				mean	SD	P value
		Sub-G1	7.1	7.82	7.76	7.56	0.3995	1.25237e-05
		G1	46.6	45.02	44.68	45.4333	1.02456	6.16835e-06
		S	13.24	14.11	13.72	13.69	0.435775	0.00153
		G2/M	32.45	32.53	33.49	32.8233	0.578734	3.07569e-05
Supplementary Figure 4b
	HCC-97H	siNC				mean	SD
		Sub-G1	0.39	0.39	0.18	0.32	0.121244
		G1	69.34	60.51	63.22	64.3567	4.52341
		S	15.04	17.28	16.25	16.19	1.1212
		G2/M	14.75	21.28	19.56	18.53	3.38466
		siMTERF3-1				mean	SD	P value
		Sub-G1	4.7	3.33	4.3	4.11	0.704486	0.00078094
		G1	58.98	57.88	54.16	57.0067	2.52589	0.0698994
		S	19.66	21.14	17.2	19.3333	1.99021	0.0757085
		G2/M	14.81	16.71	21.53	17.6833	3.46412	0.777141
Supplementary Figure 4d
	Huh7	Flag				mean	SD
		G1	53.6	57.6	49.1	53.4333	4.25245
		S	26.4	25.7	27.7	26.6	1.01489
		G2/M	18.8	15.7	21.9	18.8	3.1
		Flag-MTERF3				mean	SD	P value
		G1	46.8	47.9	51.4	48.7	2.40208	0.168527
		S	29.9	30.4	28.8	29.7	0.818535	0.014635
		G2/M	22.1	20.8	18.3	20.4	1.93132	0.49025

## Sheet: Apoptosis
The source data of apototic analysis.
Figure 4b
	HCC-97H					mean	SD	P value
		siNC	3.32	2.78	2.1	2.73333	0.611337
		siMTERF3	42.16	53.7	45.06	46.9733	6.00321	0.000221513
	LM3					mean	SD	P value
		siNC	2.96	10.08	5.46	6.16667	3.61222
		siMTERF3	29.58	37.26	35.89	34.2433	4.09625	0.000879213
Figure 5f
	HCC-97H					mean	SD	P value VS siNC	P value VS siMTERF3
		siNC	4.1	2.83	1.83	2.92	1.13767
		siMTERF3	24.38	20.51	18.39	21.0933	3.03731	0.000631004
		siP38	9.47	13.84	14.19	12.5	2.62989	0.00442015
		siMTERF3+siP38	9.76	16.44	13.02	13.0733	3.34032	0.00757759	0.0370463
	LM3					mean	SD	P value VS siNC	P value VS siMTERF3
		siNC	4.08	3.43	3.38	3.63	0.318852
		siMTERF3	10.84	15.51	11.96	12.77	1.9907	0.00304077
		siP38	10.7	22.26	11.33	14.7633	5.30718	0.0414976
		siMTERF3+siP38	6.5	7.22	6.85	6.85667	0.293977	0.000461414	0.014193
Figure 5g
	HCC-97H	HCC-97H				mean	SD	P value VS siNC	P value VS siMTERF3
		siNC	1.72	2.59	4.52	2.94333	1.43305
		siMTERF3	22.22	22.82	16.3	20.4467	3.60363	0.00144529
		siNC+SB203580	2.86	5.09	4.23	4.06	1.12468	0.348213
		siMTERF3+SB203580	4.71	4.54	5.54	4.93	0.53507	0.0876948	0.00179971
	LM3					mean	SD	P value VS siNC	P value VS siMTERF3
		siNC	3.13	5.25	5.11	4.49667	0.968068
		siM	13.76	17.93	17.42	16.37	1.85726	0.00131309
		sip38	6.08	6.64	4.36	5.69333	0.970132	0.284474
		siM+p38	3.92	4.81	3.24	3.99	0.642858	0.570863	0.000877711
Supplementary Figure 4f
	HCC-97H					mean	SD	P value
		siNC	5.94	5.82	5.94	5.9	0.0565685
		siMTERF3-1	21.86	20.74	19.93	20.8433	0.7913	1.18039e-05
Supplementary Figure 5b
	LO2					mean	SD	P value
		siNC	5.98	5.01	6.89	5.96	0.767637
		siMTERF3	6.69	7.24	6.98	6.97	0.224648	0.148673

## Sheet: MMP
The source data of mitochondrial membrane potential analysis.
Figure 4e
	HCC-97H					mean	SD	P value
		siNC	9.70984	9.19471	10.8143	9.90628	0.827466
		siMTERF3	6.54101	4.33458	4.63411	5.1699	1.19682	0.00487075
	LM3					mean	SD	P value
		siNC	22.8707	21.2367	24.4686	22.8587	1.61597
		siMTERF3	19.0005	13.6382	18.519	17.0526	2.96675	0.0408686

## Sheet: ATP
The source data of ATP analysis.
Figure 6c
	HCC-97H					mean	SD	P value
		siNC	2.60992	2.65831	2.62404	2.63076	0.0248867
		siMTERF3	1.46054	1.6059	0.855232	1.30722	0.398126	0.00454455
	LM3					mean	SD	P value
		siNC	2.76397	2.60462	2.5758	2.64813	0.101352
		siMTERF3	1.5718	1.71638	2.24915	1.84578	0.356734	0.019993
Supplementary Figure 8d
	HCC-97H					mean	SD	P value
		siNC	0.871962	1.00787	0.987699	0.955845	0.0598831
		siMTERF3-1	0.613364	0.773599	0.700159	0.695707	0.0654914	0.014311

## Sheet: OCR
The source data of OCR analysis.
Figure 6d
		Basal					mean	SD	P value
		siNC	919.712	963.828	952.02	901.344	934.226	24.9238
		siMTERF3	657.121	571.818	623.182	524.545	594.167	50.3779	4.43228e-05
		ATP turnover					mean	SD	P value
		siNC	208.321	193.233	224.885	157.645	196.021	24.8239
		siMTERF3	135.53	270.076	247.651	290.682	235.985	59.9608	0.327171
		Maximal					mean	SD	P value
		siNC	1060.59	1111.76	1022.38	1002.2	1049.23	41.7465
		siMTERF3	641.364	589.848	608.333	662.576	625.53	28.2489	6.5864e-06

## Sheet: ROS
The source data of ROS analysis.
Figure 6f
	HCC-97H					mean	SD	P value
		siNC	1.00923	1.01652	0.974247	1	0.0225987
		siMTERF3	3.8254	3.72854	3.72967	3.7612	0.0555965	1.48616e-07
	LM3					mean	SD	P value
		siNC	0.743867	1.04867	1.20747	1	0.235601
		siMTERF3	2.67522	2.84347	2.75683	2.75851	0.0841403	0.000261228
Figure 6h
	HCC-97H					mean	SD	P value VS siNC	P value VS siMTERF3
		siNC	1.01196	0.935183	1.05286	1	0.0597431
		siMTERF3	3.55845	2.88318	2.51093	2.98419	0.531018	0.00300605
		siNC+Trolox	0.536165	0.643026	0.593419	0.59087	0.053476	0.000904801
		siMTERF3+Trolox	1.56749	1.58082	1.79948	1.64926	0.130258	0.00142449	0.0133827
	LM3					mean	SD	P value VS siNC	P value VS siMTERF3
		siNC	0.984647	0.992249	1.0231	1	0.0166287
		siMTERF3	1.19794	1.13534	1.13847	1.15725	0.0288015	0.00260088
		siNC+Trolox	0.616187	0.651066	0.630944	0.632732	0.0142953	1.88397e-05
		siMTERF3+Trolox	0.545089	0.545536	0.564317	0.551647	0.00896067	4.69803e-06	9.15508e-06
Supplementary Figure 8f
						mean	SD	P value
	siNC	0.919486	1.10663	0.973884		1	0.0786017
	siMTERF3	1.33234	1.31854	1.30108		1.31732	0.0127902	0.0048802
Supplementary Figure 8h
						mean	SD	P value
	siNC	0.898855	1.09208	1.00906		1	0.0791438
	siMTERF3	3.01288	2.53912	2.39313		2.64838	0.264545	0.00107832
